# Supplementary material for: Hypothermia during Carotid Endarterectomy: A Safety Study
Source: PLoS One. 2016 Apr 8;11(4):e0152658. doi: 10.1371/journal.pone.0152658 (PMC4825931; doi:10.1371/journal.pone.0152658)
Supplement: S3 File — (XLS) [file pone.0152658.s003.xls]

## Sheet: Foglio1
ID	Systolic blood pressure	Diastolic blood pressure	Platelet count	Antithrombin III	PT	PTT	Leukocytes	MoCA	Temperature	Heart rate	INVOS L	INVOS R		Systolic blood pressure	Diastolic blood pressure	Platelet count	Antithrombin III	PT	PTT	Leukocytes	MoCA	Temperature	Heart rate	INVOS L	INVOS R	Shunt use
1	120	80	229	80	11.3	31	5.85	27	36	62	73	73		130	80	105	94	11.4	25	10.94	26	34.5	70	58	58	1
2	130	80	172	74	11.1	33	5.02	27	35.5	70	73	74		130	80	135	63	13	125	5.3	26	34.4	62	69	66	0
3	140	80	265	78	10.6	28	8.02	21	36	76	74	73		153	54	233	68	10.9	24	8.93	19	34.6	74	46	45	1
4	120	80	121	78.8	10.7	32.9	2.54	24	36.5	74	99	96		207	91	113	76.7	10.8	36.4	3.74	29	34.6	69	54	57	1
5	130	70	200	87	9.7	31	8.29	27	36.3	74	62	71		190	71	179	83	9.5	134.6	7.9	28	34.5	79	54	61	0
6	140	80	170	84.1	10.4	30	5.71	23	36.2	74	69	92		127	65	156	94	11	31.9	4.96	23	34.6	39	67	67	0
7	130	80	165	75.6	11.6	34	5.46	25	36	83	73	76		196	67	153.5	68.3	12	32	8.68	25	34.5	74	62	62	0
